# Supplementary material for: Nine New Species of Bugula Oken (Bryozoa: Cheilostomata) in Brazilian Shallow Waters
Source: PLoS One. 2012 Jul 12;7(7):e40492. doi: 10.1371/journal.pone.0040492 (PMC3395711; doi:10.1371/journal.pone.0040492)
Supplement: Table S1 — Data of examined material of Bugula . (XLS) [file pone.0040492.s001.xls]

## Sheet: BUUGLA
Catalogue	Species	Locality	Field n.	Latitude, Longitude	Date	Depth	Colector	Substrata	Notes
MZUSP 598	Bugula alba n. sp.	Riacho Doce, Maceió, Alagoas, Brazil	-	9°34'42"S, 35°39'19"W	31.iii.2007	0-2 m	L.M. Vieira	algae	Holotype
MZUSP 599	Bugula alba n. sp.	Riacho Doce, Maceió, Alagoas, Brazil	LMV 66	9°34'42"S, 35°39'19"W	31.iii.2007	0-2 m	L.M. Vieira	algae	Paratype
MZUSP 600	Bugula alba n. sp.	Riacho Doce, Maceió, Alagoas, Brazil	LMV 67	9°34'42"S, 35°39'19"W	31.iii.2007	0-2 m	L.M. Vieira	algae	Paratype
MZUSP 620	Bugula biota n. sp.	Baleia beach, São Sebastião, São Paulo, Brazil	bry 380	23°46'00"S, 45°39'00"W	14.xi.2001	-	BIOTA/FAPESP	algae	-
MZUSP 619	Bugula biota n. sp.	recruitment plates, Segredo beach, São Sebastião, São Paulo, Brazil	bry 583	23°49'42"S, 45°25'16"W	07.ii.2005	0-3 m	G.M. Dias	panels	Paratype
MZUSP 617	Bugula biota n. sp.	recruitment plates, Segredo beach, São Sebastião, São Paulo, Brazil	bry 587	23°49'42"S, 45°25'16"W	07.ii.2005	0-3 m	G.M. Dias	panels	Holotype
MZUSP 618	Bugula biota n. sp.	recruitment plates, Segredo beach, São Sebastião, São Paulo, Brazil	bry 587	23°49'42"S, 45°25'16"W	07.ii.2005	0-3 m	G.M. Dias	panels	Paratypes
MZUSP 621	Bugula biota n. sp.	Segredo beach, São Sebastião, São Paulo, Brazil	bry 545	23°49'42"S, 45°25'16"W	02.ii.2005	-	A.E. Migotto & J.E. Winston	algae	-
MZUSP 572	Bugula bowiei n. sp.	Encantadas, Ilha do Mel, Paraná, Brazil	T6	25°34'26"S, 48°19'07"W	16.xi.2009	0-1 m	K.H.F. Ale & L.M. Vieira	rocky shore	Paratype
MZUSP 571	Bugula bowiei n. sp.	Encantadas, Ilha do Mel, Paraná, Brazil	T7	25°34'26"S, 48°19'07"W	16.xi.2009	0-1 m	K.H.F. Ale & L.M. Vieira	rocky shore	Holotype
MZUSP 573	Bugula bowiei n. sp.	Encantadas, Ilha do Mel, Paraná, Brazil	T8	25°34'26"S, 48°19'07"W	16.xi.2009	0-1 m	K.H.F. Ale & L.M. Vieira	rocky shore	Paratype
MZUSP 590	Bugula bowiei n. sp.	Martim de Sá, Caraguatatuba, São Paulo, Brazil	bry 406	23°37'35"S, 45°22'31"W	27.ix.2001	-	BIOTA/FAPESP	-	-
MZUSP 579	Bugula bowiei n. sp.	Morro do Sabão, Ilha do Mel, Paraná, Brazil	T13	25°33'57"S, 48°17'54"W	16.xi.2009	0-1 m	K.H.F. Ale & L.M. Vieira	rocky shore	-
MZUSP 585	Bugula bowiei n. sp.	Pontinha, Ilha do Mel, Paraná, Brazil	T12	25°33'51"S, 48°19'00"W	14.xi.2009	0-1 m	K.H.F. Ale & L.M. Vieira	rocky shore	-
MZUSP 580	Bugula bowiei n. sp.	Pontinha, Ilha do Mel, Paraná, Brazil	T2	25°33'51"S, 48°19'00"W	14.xi.2009	0-1 m	K.H.F. Ale & L.M. Vieira	rocky shore	-
MZUSP 581	Bugula bowiei n. sp.	Pontinha, Ilha do Mel, Paraná, Brazil	T3	25°33'51"S, 48°19'00"W	14.xi.2009	0-1 m	K.H.F. Ale & L.M. Vieira	rocky shore	-
MZUSP 582	Bugula bowiei n. sp.	Pontinha, Ilha do Mel, Paraná, Brazil	T4	25°33'51"S, 48°19'00"W	14.xi.2009	0-1 m	K.H.F. Ale & L.M. Vieira	rocky shore	-
MZUSP 583	Bugula bowiei n. sp.	Pontinha, Ilha do Mel, Paraná, Brazil	T5	25°33'51"S, 48°19'00"W	14.xi.2009	0-1 m	K.H.F. Ale & L.M. Vieira	rocky shore	-
MZUSP 584	Bugula bowiei n. sp.	Pontinha, Ilha do Mel, Paraná, Brazil	T9	25°33'51"S, 48°19'00"W	14.xi.2009	0-1 m	K.H.F. Ale & L.M. Vieira	rocky shore	-
MZUSP 586	Bugula bowiei n. sp.	recruitment plates, Segredo beach, São Sebastião, São Paulo, Brazil	bry 584	23°49'42"S, 45°25'16"W	07.ii.2005	0-3 m	G.M. Dias	panels	-
MZUSP 587	Bugula bowiei n. sp.	recruitment plates, Segredo beach, São Sebastião, São Paulo, Brazil	bry 562	23°49'42"S, 45°25'16"W	04.ii.2005	0-3 m	V. Shimabukuro	panels	-
MZUSP 588	Bugula bowiei n. sp.	recruitment plates, Segredo beach, São Sebastião, São Paulo, Brazil	bry 573	23°49'42"S, 45°25'16"W	04.ii.2005	0-3 m	V. Shimabukuro	panels	-
MZUSP 589	Bugula bowiei n. sp.	recruitment plates, Segredo beach, São Sebastião, São Paulo, Brazil	bry 574	23°49'42"S, 45°25'16"W	04.ii.2005	0-3 m	V. Shimabukuro	panels	-
UFAL 150	Bugula bowiei n. sp.	Sobral Sewer Outfall, Maceió, Alagoas , Brazil	-	9°40'42"S, 35°45'12"W	18.i.2007	1-3 m	L.M. Vieira & M.D. Correia	pillars	-
UFAL 151	Bugula bowiei n. sp.	Sobral Sewer Outfall, Maceió, Alagoas , Brazil	-	9°40'42"S, 35°45'12"W	18.i.2007	1-3 m	L.M. Vieira & M.D. Correia	pillars	-
UFAL 152	Bugula bowiei n. sp.	Sobral Sewer Outfall, Maceió, Alagoas , Brazil	-	9°40'42"S, 35°45'12"W	18.i.2007	1-3 m	L.M. Vieira & M.D. Correia	pillars	-
UFAL 153	Bugula bowiei n. sp.	Sobral Sewer Outfall, Maceió, Alagoas , Brazil	-	9°40'42"S, 35°45'12"W	18.i.2007	1-3 m	L.M. Vieira & M.D. Correia	pillars	-
UFAL 154	Bugula bowiei n. sp.	Sobral Sewer Outfall, Maceió, Alagoas , Brazil	-	9°40'42"S, 35°45'12"W	18.i.2007	1-3 m	L.M. Vieira & M.D. Correia	pillars	-
UFAL 155	Bugula bowiei n. sp.	Sobral Sewer Outfall, Maceió, Alagoas , Brazil	-	9°40'42"S, 35°45'12"W	18.i.2007	1-3 m	L.M. Vieira & M.D. Correia	pillars	-
MZUSP 574	Bugula bowiei n. sp.	Sobral Sewer Outfall, Maceió, Alagoas , Brazil	LMV 61	9°40'42"S, 35°45'12"W	27.iv.2006	1-3 m	M.D. Correia	Hydrozoa	-
MZUSP 575	Bugula bowiei n. sp.	Sobral Sewer Outfall, Maceió, Alagoas , Brazil	LMV 62	9°40'42"S, 35°45'12"W	27.iv.2006	1-3 m	M.D. Correia	Hydrozoa	-
MZUSP 576	Bugula bowiei n. sp.	Sobral Sewer Outfall, Maceió, Alagoas , Brazil	LMV 63	9°40'42"S, 35°45'12"W	18.i.2007	1-3 m	L.M. Vieira & M.D. Correia	pillars	-
MZUSP 577	Bugula bowiei n. sp.	Sobral Sewer Outfall, Maceió, Alagoas , Brazil	LMV 64	9°40'42"S, 35°45'12"W	18.i.2007	1-3 m	L.M. Vieira & M.D. Correia	pillars	-
MZUSP 578	Bugula bowiei n. sp.	Sobral Sewer Outfall, Maceió, Alagoas , Brazil	T1	9°40'42"S, 35°45'12"W	21.vii.2009	1-3 m	L.M.Vieira	pillars	-
MZUSP 077	Bugula foliolata n. sp.	Enseada do Flamengo, Station 2(7) III, 11w, Ubatuba, São Paulo, Brazil	-	-	22.i.1962	20 m	-	algae	-
MZUSP 078	Bugula foliolata n. sp.	Near to Andorinha beach, Station 5(7) VI, Ubatuba, São Paulo, Brazil	-	-	16.vii.1962	-	-	algae	misidentified as Bugula flabellata, det.?
MZUSP 080	Bugula foliolata n. sp.	Near to Andorinha beach, Station 5(7) VI, Ubatuba, São Paulo, Brazil	-	-	16.vii.1962	-	-	algae	misidentified as Bugula turrita, det.?
MZUSP 570	Bugula foliolata n. sp.	Penguino Shipwreck, Sítio Forte bay, Ilha Grande, Angra dos Reis, Rio de Janeiro, Brazil	Fla2	23°07'00"S, 044°16'59"W	13.iv.2011	7-20 m	A.E. Migotto, L.M.Vieira & K.H.F. Ale	shipwreck	Holotype
MZUSP 008	Bugula foliolata n. sp.	Supposedly Santos, São Paulo, Brazil	-	-	-	-	Ernst Marcus Collection	-	misidentified as Bugula ditrupae, E. Marcus det.
MZUSP 640	Bugula fulva Ryland, 1960	Tenby, Wales, UK	Fu-02	51°40'21"N, 04°42'7"W	14.vii..2010	0-1 m	K.H.F. Ale, A. Waeschenbach & A. Czaja	-	-
MZUSP 639	Bugula fulva Ryland, 1960	Watwick Bay, Wales, UK	Fu-01	51°41'28"N, 05°10'29"W	13.vii.2010	0-1 m	K.H.F. Ale, A. Waeschenbach & A. Czaja	-	-
UFAL 048	Bugula gnoma n. sp.	Francês, Marechal Deodoro, Alagoas, Brazil	-	9°46'33"S, 35°50'06"W	08.vi.2003	0-2 m	L.M. Vieira & M.D. Correia	algae	-
MZUSP 622	Bugula gnoma n. sp.	Riacho Doce, Maceió, Alagoas, Brazil	-	9°34'42"S, 35°39'19"W	31.iii.2007	0-2 m	L.M. Vieira	algae	Holotype
MZUSP 623	Bugula gnoma n. sp.	Riacho Doce, Maceió, Alagoas, Brazil	-	9°34'42"S, 35°39'19"W	31.iii.2007	0-2 m	L.M. Vieira	algae	Paratype
MZUSP 624	Bugula gnoma n. sp.	Riacho Doce, Maceió, Alagoas, Brazil	-	9°34'42"S, 35°39'19"W	31.iii.2007	0-2 m	L.M. Vieira	algae	Paratype
MZUSP 625	Bugula gnoma n. sp.	Riacho Doce, Maceió, Alagoas, Brazil	LMV 65	9°34'42"S, 35°39'19"W	31.iii.2007	0-2 m	L.M. Vieira	algae	Paratype
UFAL 214	Bugula gnoma n. sp.	Riacho Doce, Maceió, Alagoas, Brazil	-	9°34'42"S, 35°39'19"W	31.iii.2007	0-2 m	L.M. Vieira	algae	Paratype
MZUSP 592	Bugula guara n. sp.	Laje Branca, Ilha Grande, Angra dos Reis, Rio de Janeiro, Brazil	B_sp1_1	23°8'15"S, 44°20'49"W	14.iv.2011	5-15 m	A.E. Migotto, L.M.Vieira & K.H.F. Ale	stones	Paratype
MZUSP 593	Bugula guara n. sp.	Laje Branca, Ilha Grande, Angra dos Reis, Rio de Janeiro, Brazil	B_sp1_2	23°8'15"S, 44°20'49"W	14.iv.2011	5-15 m	A.E. Migotto, L.M.Vieira & K.H.F. Ale	stones	Paratype
MZUSP 594	Bugula guara n. sp.	Laje Branca, Ilha Grande, Angra dos Reis, Rio de Janeiro, Brazil	B_sp1_3	23°8'15"S, 44°20'49"W	14.iv.2011	5-15 m	A.E. Migotto, L.M.Vieira & K.H.F. Ale	stones	Paratype
MZUSP 595	Bugula guara n. sp.	Laje Branca, Ilha Grande, Angra dos Reis, Rio de Janeiro, Brazil	B_sp1_4	23°8'15"S, 44°20'49"W	14.iv.2011	5-15 m	A.E. Migotto, L.M.Vieira & K.H.F. Ale	stones	Paratype
MZUSP 596	Bugula guara n. sp.	Laje Branca, Ilha Grande, Angra dos Reis, Rio de Janeiro, Brazil	B_sp1_5	23°8'15"S, 44°20'49"W	14.iv.2011	5-15 m	A.E. Migotto, L.M.Vieira & K.H.F. Ale	stones	Paratype
MZUSP 597	Bugula guara n. sp.	Laje Branca, Ilha Grande, Angra dos Reis, Rio de Janeiro, Brazil	B_sp1_6	23°8'15"S, 44°20'49"W	14.iv.2011	5-15 m	A.E. Migotto, L.M.Vieira & K.H.F. Ale	stones	Paratype
MZUSP 591	Bugula guara n. sp.	Laje Branca, Ilha Grande, Angra dos Reis, Rio de Janeiro, Brazil	B_sp1_7	23°8'15"S, 44°20'49"W	14.iv.2011	5-15 m	A.E. Migotto, L.M.Vieira & K.H.F. Ale	stones	Holotype
MZUSP 629	Bugula ingens n. sp.	Laje Branca, Ilha Grande, Angra dos Reis, Rio de Janeiro, Brazil	U8	23°8'15"S, 44°20'49"W	14.iv.2011	5-15 m	A.E. Migotto, L.M.Vieira & K.H.F. Ale	stones	-
MZUSP 626	Bugula ingens n. sp.	Meros beach, Ilha Grande, Angra dos Reis, Rio de Janeiro, Brazil	U6	23°13'00"S, 44°20'00"W	vi.2007	-	R.G.S. Berlinck	-	Holotype
MZUSP 627	Bugula ingens n. sp.	Meros beach, Ilha Grande, Angra dos Reis, Rio de Janeiro, Brazil	U6	23°13'00"S, 44°20'00"W	vi.2007	-	R.G.S. Berlinck	-	Paratype
MZUSP 628	Bugula ingens n. sp.	Meros beach, Ilha Grande, Angra dos Reis, Rio de Janeiro, Brazil	U6	23°13'00"S, 44°20'00"W	vi.2007	-	R.G.S. Berlinck	-	Paratype
MZUSP 607	Bugula migottoi n. sp.	Encantadas, Ilha do Mel, Paraná, Brazil	M2	25°34'26"S, 48°19'07"W	16.xi.2009	0-1 m	K.H.F. Ale & L.M. Vieira	rocky shore	-
MZUSP 610	Bugula migottoi n. sp.	Laje Branca, Ilha Grande, Angra dos Reis, Rio de Janeiro, Brazil	M9	23°08'15"S, 44°20'49"W	14.iv.2011	5-15 m	A.E. Migotto, L.M.Vieira & K.H.F. Ale	stones	-
MZUSP 608	Bugula migottoi n. sp.	Martim de Sá beach (n. 33), Caraguatatuba, São Paulo, Brazil	bry 405	23°37'35"S, 45°22'31"W	27.ix.2001	-	BIOTA/FAPESP	algae	-
MZUSP 609	Bugula migottoi n. sp.	Martim de Sá beach, Caraguatatuba, São Paulo, Brazil	bry 177	23°25'00"S, 45°49'00"W	16.iii.2001	-	BIOTA/FAPESP	algas	-
MZUSP 611	Bugula migottoi n. sp.	Meros beach, Ilha Grande, Rio de Janeiro, Brazil	M4	-	vi.2007	-	R.G.S. Berlinck	-	-
MZUSP 085	Bugula migottoi n. sp.	Near to Andorinha beach, Station 5(7) VI, Ubatuba, São Paulo, Brazil	-	-	16.vii.1962	-	-	algae	-
MZUSP 613	Bugula migottoi n. sp.	Penguino Shipwreck, Sítio Forte bay, Ilha Grande, Angra dos Reis, Rio de Janeiro, Brazil	M5	23°07'00"S, 044°16'59"W	13.iv.2011	7-20 m	A.E. Migotto, L.M.Vieira & K.H.F. Ale	shipwreck	-
MZUSP 614	Bugula migottoi n. sp.	Penguino Shipwreck, Sítio Forte bay, Ilha Grande, Angra dos Reis, Rio de Janeiro, Brazil	M6	23°07'00"S, 044°16'59"W	13.iv.2011	7-20 m	A.E. Migotto, L.M.Vieira & K.H.F. Ale	shipwreck	-
MZUSP 615	Bugula migottoi n. sp.	Penguino Shipwreck, Sítio Forte bay, Ilha Grande, Angra dos Reis, Rio de Janeiro, Brazil	M7	23°07'00"S, 044°16'59"W	13.iv.2011	7-20 m	A.E. Migotto, L.M.Vieira & K.H.F. Ale	shipwreck	-
MZUSP 616	Bugula migottoi n. sp.	Penguino Shipwreck, Sítio Forte bay, Ilha Grande, Angra dos Reis, Rio de Janeiro, Brazil	M8	23°07'00"S, 044°16'59"W	13.iv.2011	7-20 m	A.E. Migotto, L.M.Vieira & K.H.F. Ale	shipwreck	-
MZUSP 612	Bugula migottoi n. sp.	Ponta Grossa, Ilha Grande, Angra dos Reis, Rio de Janeiro, Brazil	M10	-	14.iv.2011	0-5 m	A.E. Migotto, L.M.Vieira & K.H.F. Ale	stones	-
MZUSP 601	Bugula migottoi n. sp.	Pontinha, Ilha do Mel, Paraná, Brazil	M1	25°33'51"S, 48°19'00"W	15.xi.2009	0-1 m	K.H.F. Ale & L.M. Vieira	rocky shore	Holotype
MZUSP 602	Bugula migottoi n. sp.	Pontinha, Ilha do Mel, Paraná, Brazil	M1	25°33'51"S, 48°19'00"W	15.xi.2009	0-1 m	K.H.F. Ale & L.M. Vieira	rocky shore	Paratype
MZUSP 603	Bugula migottoi n. sp.	Pontinha, Ilha do Mel, Paraná, Brazil	M1	25°33'51"S, 48°19'00"W	15.xi.2009	0-1 m	K.H.F. Ale & L.M. Vieira	rocky shore	Paratype
MZUSP 604	Bugula migottoi n. sp.	Pontinha, Ilha do Mel, Paraná, Brazil	M1	25°33'51"S, 48°19'00"W	15.xi.2009	0-1 m	K.H.F. Ale & L.M. Vieira	rocky shore	Paratype
MZUSP 605	Bugula migottoi n. sp.	Pontinha, Ilha do Mel, Paraná, Brazil	M1	25°33'51"S, 48°19'00"W	15.xi.2009	0-1 m	K.H.F. Ale & L.M. Vieira	rocky shore	Paratype
MZUSP 606	Bugula migottoi n. sp.	Pontinha, Ilha do Mel, Paraná, Brazil	M3	25°33'51"S, 48°19'00"W	15.xi.2009	0-1 m	K.H.F. Ale & L.M. Vieira	rocky shore	Paratype
MZUSP 009	Bugula rochae n. sp.	Supposedly Santos, São Paulo, Brazil	-	-	-	-	Ernst Marcus Collection	bryozoans	misidentified as Bugula uniserialis, E. Marcus det.
MZUSP 637	Bugula rochae n. sp.	Morro do Sabão, Ilha do Mel, Paraná, Brazil	U3	25°33'57"S, 48°17'54"W	16.xi.2009	0-1 m	K.H.F. Ale & L.M. Vieira	stones	-
MZUSP 630	Bugula rochae n. sp.	Ponta da Nhá Pina, Ilha do Mel, Paraná, Brazil	U1	25°33'59"S, 48°18'00"W	15.xi.2009	0-1 m	K.H.F. Ale & L.M. Vieira	stones	Holotype
MZUSP 631	Bugula rochae n. sp.	Ponta da Nhá Pina, Ilha do Mel, Paraná, Brazil	U1	25°33'59"S, 48°18'00"W	15.xi.2009	0-1 m	K.H.F. Ale & L.M. Vieira	stones	Paratype
MZUSP 632	Bugula rochae n. sp.	Ponta da Nhá Pina, Ilha do Mel, Paraná, Brazil	U1	25°33'59"S, 48°18'00"W	15.xi.2009	0-1 m	K.H.F. Ale & L.M. Vieira	stones	Paratype
MZUSP 633	Bugula rochae n. sp.	Ponta da Nhá Pina, Ilha do Mel, Paraná, Brazil	U2	25°33'59"S, 48°18'00"W	15.xi.2009	0-1 m	K.H.F. Ale & L.M. Vieira	stones	Paratype
MZUSP 634	Bugula rochae n. sp.	Ponta da Nhá Pina, Ilha do Mel, Paraná, Brazil	U4	25°33'59"S, 48°18'00"W	15.xi.2009	0-1 m	K.H.F. Ale & L.M. Vieira	stones	Paratype
MZUSP 635	Bugula rochae n. sp.	Ponta da Nhá Pina, Ilha do Mel, Paraná, Brazil	U5	25°33'59"S, 48°18'00"W	15.xi.2009	0-1 m	K.H.F. Ale & L.M. Vieira	stones	Paratype
MZUSP 636	Bugula rochae n. sp.	Ponta da Nhá Pina, Ilha do Mel, Paraná, Brazil	U7	25°33'59"S, 48°18'00"W	15.xi.2009	0-1 m	K.H.F. Ale & L.M. Vieira	stones	Paratype
MZUSP 638	Bugula turrita (Desor, 1848)	Woods Hole, Massachusetts, USA	T10	-	25.viii.2009	-	J.E. Winston	-	-
